# Supplementary material for: Improving the power of drug toxicity measurements by quantitative nuclei imaging
Source: Cell Death Discov. 2024 Apr 18;10:181. doi: 10.1038/s41420-024-01950-3 (PMC11026393; doi:10.1038/s41420-024-01950-3)
Supplement: Supplementary file 3 — Table S2 [file 41420_2024_1950_MOESM3_ESM.xlsx]

## Sheet: IC50
Cell line	Drug	Assay	IC50	units
H1299	AZACITIDINE	TB	4.802	uM
H1299	GEFITINIB	TB	10.62	uM
H1299	ETOPOSIDE	TB	0.1825	uM
H1299	PANOBINOSTAT	TB	12.31	nM
H1299	DASATINIB	TB	59.83	nM
H1299	DOXORUBICIN	TB	62.33	nM
H1299	AZACITIDINE	XTT	15.73	uM
H1299	GEFITINIB	XTT	14.11	uM
H1299	ETOPOSIDE	XTT	5.777	uM
H1299	PANOBINOSTAT	XTT	59.68	nM
H1299	DASATINIB	XTT	26.61	nM
H1299	DOXORUBICIN	XTT	125.1	nM
H1299	AZACITIDINE	H2B-mRuby	7.385	uM
H1299	GEFITINIB	H2B-mRuby	18.58	uM
H1299	ETOPOSIDE	H2B-mRuby	1.048	uM
H1299	PANOBINOSTAT	H2B-mRuby	18.51	nM
H1299	DASATINIB	H2B-mRuby	127.3	nM
H1299	DOXORUBICIN	H2B-mRuby	9.183	nM
H1299	AZACITIDINE	Hoechst	3.789	uM
H1299	GEFITINIB	Hoechst	19	uM
H1299	ETOPOSIDE	Hoechst	1.863	uM
H1299	PANOBINOSTAT	Hoechst	12.43	nM
H1299	DASATINIB	Hoechst	91.51	nM
H1299	DOXORUBICIN	Hoechst	14.97	nM
LN-18	AZACITIDINE	TB	9.16	uM
LN-18	GEFITINIB	TB	19.07	uM
LN-18	ETOPOSIDE	TB	0.2209	uM
LN-18	PANOBINOSTAT	TB	82.45	nM
LN-18	DASATINIB	TB	82.86	nM
LN-18	DOXORUBICIN	TB	47.42	nM
LN-18	AZACITIDINE	XTT	12.08	uM
LN-18	GEFITINIB	XTT	18.86	uM
LN-18	ETOPOSIDE	XTT	7.253	uM
LN-18	PANOBINOSTAT	XTT	145.1	nM
LN-18	DASATINIB	XTT	1403	nM
LN-18	DOXORUBICIN	XTT	515.6	nM
LN-18	AZACITIDINE	H2B-mRuby	15.25	uM
LN-18	GEFITINIB	H2B-mRuby	>20	uM
LN-18	ETOPOSIDE	H2B-mRuby	1.412	uM
LN-18	PANOBINOSTAT	H2B-mRuby	77.3	nM
LN-18	DASATINIB	H2B-mRuby	69.46	nM
LN-18	DOXORUBICIN	H2B-mRuby	195.2	nM
LN-18	AZACITIDINE	Hoechst	13.07	uM
LN-18	GEFITINIB	Hoechst	19.18	uM
LN-18	ETOPOSIDE	Hoechst	0.9393	uM
LN-18	PANOBINOSTAT	Hoechst	65.61	nM
LN-18	DASATINIB	Hoechst	17.41	nM
LN-18	DOXORUBICIN	Hoechst	87.94	nM
SK-OV-3	AZACITIDINE	TB	>20	uM
SK-OV-3	GEFITINIB	TB	10.26	uM
SK-OV-3	ETOPOSIDE	TB	1.204	uM
SK-OV-3	PANOBINOSTAT	TB	13.6	nM
SK-OV-3	DASATINIB	TB	48.33	nM
SK-OV-3	DOXORUBICIN	TB	183.5	nM
SK-OV-3	AZACITIDINE	XTT	15.06	uM
SK-OV-3	GEFITINIB	XTT	19.67	uM
SK-OV-3	ETOPOSIDE	XTT	16.15	uM
SK-OV-3	PANOBINOSTAT	XTT	14.75	nM
SK-OV-3	DASATINIB	XTT	>2500	nM
SK-OV-3	DOXORUBICIN	XTT	494.8	nM
SK-OV-3	AZACITIDINE	H2B-mRuby	>20	uM
SK-OV-3	GEFITINIB	H2B-mRuby	19.66	uM
SK-OV-3	ETOPOSIDE	H2B-mRuby	1.581	uM
SK-OV-3	PANOBINOSTAT	H2B-mRuby	46.63	nM
SK-OV-3	DASATINIB	H2B-mRuby	381.6	nM
SK-OV-3	DOXORUBICIN	H2B-mRuby	180	nM
SK-OV-3	AZACITIDINE	Hoechst	>20	uM
SK-OV-3	GEFITINIB	Hoechst	>20	uM
SK-OV-3	ETOPOSIDE	Hoechst	1.393	uM
SK-OV-3	PANOBINOSTAT	Hoechst	45.13	nM
SK-OV-3	DASATINIB	Hoechst	438.3	nM
SK-OV-3	DOXORUBICIN	Hoechst	128.4	nM
SH-SY5Y	AZACITIDINE	TB	4.603	uM
SH-SY5Y	GEFITINIB	TB	8.77	uM
SH-SY5Y	ETOPOSIDE	TB	0.0953	uM
SH-SY5Y	PANOBINOSTAT	TB	23.5	nM
SH-SY5Y	DASATINIB	TB	2500	nM
SH-SY5Y	DOXORUBICIN	TB	62.99	nM
SH-SY5Y	AZACITIDINE	XTT	8.158	uM
SH-SY5Y	GEFITINIB	XTT	>20	uM
SH-SY5Y	ETOPOSIDE	XTT	2.414	uM
SH-SY5Y	PANOBINOSTAT	XTT	96.34	nM
SH-SY5Y	DASATINIB	XTT	355.7	nM
SH-SY5Y	DOXORUBICIN	XTT	261.4	nM
SH-SY5Y	AZACITIDINE	H2B-mRuby	5.07	uM
SH-SY5Y	GEFITINIB	H2B-mRuby	6.836	uM
SH-SY5Y	ETOPOSIDE	H2B-mRuby	0.1678	uM
SH-SY5Y	PANOBINOSTAT	H2B-mRuby	67.2	nM
SH-SY5Y	DASATINIB	H2B-mRuby	2500	nM
SH-SY5Y	DOXORUBICIN	H2B-mRuby	183.9	nM
SH-SY5Y	AZACITIDINE	Hoechst	7.505	uM
SH-SY5Y	GEFITINIB	Hoechst	7.97	uM
SH-SY5Y	ETOPOSIDE	Hoechst	0.172	uM
SH-SY5Y	PANOBINOSTAT	Hoechst	69.49	nM
SH-SY5Y	DASATINIB	Hoechst	>2500	nM
SH-SY5Y	DOXORUBICIN	Hoechst	129.9	nM

## Sheet: AUC
Cell line	Drug	Assay	AUC
H1299	TALAZOPARIB	H2B-mRuby	0.550606
H1299	AXITINIB	H2B-mRuby	0.457235
H1299	STAUROSPORINE	H2B-mRuby	0.0902559
H1299	PALBOCICLIB	H2B-mRuby	0.588827
H1299	ALISERTIB	H2B-mRuby	0.379461
H1299	ADAVOSERTIB	H2B-mRuby	1.13463
H1299	RSL3	H2B-mRuby	0.293675
H1299	VINCRISTINE	H2B-mRuby	0.475045
H1299	JQ1	H2B-mRuby	0.878749
H1299	PANOBINOSTAT	H2B-mRuby	0.256483
H1299	PIM447	H2B-mRuby	0.705947
H1299	ETOPOSIDE	H2B-mRuby	0.520522
H1299	DOXORUBICIN	H2B-mRuby	0.215583
H1299	GELDANAMYCIN	H2B-mRuby	0.386582
H1299	SCH772984	H2B-mRuby	1.46332
H1299	OLAPARIB	H2B-mRuby	0.969827
H1299	17-DMAG	H2B-mRuby	0.520651
H1299	PD0325901	H2B-mRuby	1.50269
H1299	AZACITIDINE	H2B-mRuby	1.05049
H1299	RAPAMYCIN	H2B-mRuby	0.668538
H1299	PACLITAXEL	H2B-mRuby	0.232295
H1299	SORAFENIB	H2B-mRuby	0.687361
H1299	CABOZANTINIB	H2B-mRuby	1.16285
H1299	DACTOLISIB	H2B-mRuby	0.396883
H1299	FLUOROURACIL	H2B-mRuby	0.692162
H1299	CRIZOTINIB	H2B-mRuby	1.14793
H1299	BOSUTINIB	H2B-mRuby	0.829758
H1299	GEFITINIB	H2B-mRuby	1.1521
H1299	DASATINIB	H2B-mRuby	0.318347
H1299	RUXOLITINIB	H2B-mRuby	1.02036
H1299	TALAZOPARIB	XTT	1.4848
H1299	AXITINIB	XTT	1.09325
H1299	STAUROSPORINE	XTT	0.195473
H1299	PALBOCICLIB	XTT	1.20661
H1299	ALISERTIB	XTT	0.740005
H1299	ADAVOSERTIB	XTT	2.15257
H1299	RSL3	XTT	0.5332
H1299	VINCRISTINE	XTT	0.764533
H1299	JQ1	XTT	1.40553
H1299	PANOBINOSTAT	XTT	0.406015
H1299	PIM447	XTT	1.09847
H1299	ETOPOSIDE	XTT	0.797772
H1299	DOXORUBICIN	XTT	0.306183
H1299	GELDANAMYCIN	XTT	0.53742
H1299	SCH772984	XTT	1.96148
H1299	OLAPARIB	XTT	1.28372
H1299	17-DMAG	XTT	0.660836
H1299	PD0325901	XTT	1.89554
H1299	AZACITIDINE	XTT	1.2999
H1299	RAPAMYCIN	XTT	0.803076
H1299	PACLITAXEL	XTT	0.255851
H1299	SORAFENIB	XTT	0.753836
H1299	CABOZANTINIB	XTT	1.27163
H1299	DACTOLISIB	XTT	0.43278
H1299	FLUOROURACIL	XTT	0.733269
H1299	CRIZOTINIB	XTT	1.15309
H1299	BOSUTINIB	XTT	0.760912
H1299	GEFITINIB	XTT	1.03957
H1299	DASATINIB	XTT	0.239727
H1299	RUXOLITINIB	XTT	0.622937
LN-18	ETOPOSIDE	H2B-mRuby	0.545957
LN-18	DASATINIB	H2B-mRuby	0.314255
LN-18	GEFITINIB	H2B-mRuby	1.39308
LN-18	DOXORUBICIN	H2B-mRuby	0.353366
LN-18	AZACITIDINE	H2B-mRuby	0.999643
LN-18	PANOBINOSTAT	H2B-mRuby	0.357499
SK-OV-3	ETOPOSIDE	H2B-mRuby	0.48682
SK-OV-3	DASATINIB	H2B-mRuby	0.396252
SK-OV-3	GEFITINIB	H2B-mRuby	1.16813
SK-OV-3	DOXORUBICIN	H2B-mRuby	0.352814
SK-OV-3	AZACITIDINE	H2B-mRuby	1.15452
SK-OV-3	PANOBINOSTAT	H2B-mRuby	0.258046
SH-SY5Y	ETOPOSIDE	H2B-mRuby	0.287629
SH-SY5Y	DASATINIB	H2B-mRuby	0.500724
SH-SY5Y	GEFITINIB	H2B-mRuby	0.757756
SH-SY5Y	DOXORUBICIN	H2B-mRuby	0.352275
SH-SY5Y	AZACITIDINE	H2B-mRuby	0.728359
SH-SY5Y	PANOBINOSTAT	H2B-mRuby	0.3111
H1299	ETOPOSIDE	Hoechst	0.561937
H1299	DASATINIB	Hoechst	0.287041
H1299	GEFITINIB	Hoechst	1.13597
H1299	DOXORUBICIN	Hoechst	0.221773
H1299	AZACITIDINE	Hoechst	0.678429
H1299	PANOBINOSTAT	Hoechst	0.228813
LN-18	ETOPOSIDE	Hoechst	0.504081
LN-18	DASATINIB	Hoechst	0.259879
LN-18	GEFITINIB	Hoechst	1.16918
LN-18	DOXORUBICIN	Hoechst	0.298516
LN-18	AZACITIDINE	Hoechst	0.944513
LN-18	PANOBINOSTAT	Hoechst	0.323352
SK-OV-3	ETOPOSIDE	Hoechst	0.456745
SK-OV-3	DASATINIB	Hoechst	0.398895
SK-OV-3	GEFITINIB	Hoechst	1.17927
SK-OV-3	DOXORUBICIN	Hoechst	0.313804
SK-OV-3	AZACITIDINE	Hoechst	1.04406
SK-OV-3	PANOBINOSTAT	Hoechst	0.254335
SH-SY5Y	ETOPOSIDE	Hoechst	0.277034
SH-SY5Y	DASATINIB	Hoechst	0.456531
SH-SY5Y	GEFITINIB	Hoechst	0.801426
SH-SY5Y	DOXORUBICIN	Hoechst	0.313226
SH-SY5Y	AZACITIDINE	Hoechst	0.818861
SH-SY5Y	PANOBINOSTAT	Hoechst	0.308562
H1299	ETOPOSIDE	TB	0.234681
H1299	DASATINIB	TB	0.255208
H1299	GEFITINIB	TB	0.880418
H1299	DOXORUBICIN	TB	0.223224
H1299	AZACITIDINE	TB	0.657987
H1299	PANOBINOSTAT	TB	0.162864
LN-18	ETOPOSIDE	TB	0.313154
LN-18	DASATINIB	TB	0.279476
LN-18	GEFITINIB	TB	1.03998
LN-18	DOXORUBICIN	TB	0.219309
LN-18	AZACITIDINE	TB	0.946715
LN-18	PANOBINOSTAT	TB	0.273883
SK-OV-3	ETOPOSIDE	TB	0.368555
SK-OV-3	DASATINIB	TB	0.29747
SK-OV-3	GEFITINIB	TB	1.00163
SK-OV-3	DOXORUBICIN	TB	0.437478
SK-OV-3	AZACITIDINE	TB	1.00238
SK-OV-3	PANOBINOSTAT	TB	0.122865
SH-SY5Y	ETOPOSIDE	TB	0.230244
SH-SY5Y	DASATINIB	TB	0.427895
SH-SY5Y	GEFITINIB	TB	0.882111
SH-SY5Y	DOXORUBICIN	TB	0.20796
SH-SY5Y	AZACITIDINE	TB	0.879114
SH-SY5Y	PANOBINOSTAT	TB	0.149066
LN-18	ETOPOSIDE	XTT	0.80111
LN-18	DASATINIB	XTT	0.542579
LN-18	GEFITINIB	XTT	1.10289
LN-18	DOXORUBICIN	XTT	0.438311
LN-18	AZACITIDINE	XTT	1.21206
LN-18	PANOBINOSTAT	XTT	0.399448
SK-OV-3	ETOPOSIDE	XTT	1.2835
SK-OV-3	DASATINIB	XTT	0.6689
SK-OV-3	GEFITINIB	XTT	1.12072
SK-OV-3	DOXORUBICIN	XTT	0.544756
SK-OV-3	AZACITIDINE	XTT	1.26475
SK-OV-3	PANOBINOSTAT	XTT	0.203353
SH-SY5Y	ETOPOSIDE	XTT	0.563754
SH-SY5Y	DASATINIB	XTT	0.375821
SH-SY5Y	GEFITINIB	XTT	0.927041
SH-SY5Y	DOXORUBICIN	XTT	0.433599
SH-SY5Y	AZACITIDINE	XTT	0.842565
SH-SY5Y	PANOBINOSTAT	XTT	0.373825
