# Supplementary material for: Improving the power of drug toxicity measurements by quantitative nuclei imaging
Source: Cell Death Discov. 2024 Apr 18;10:181. doi: 10.1038/s41420-024-01950-3 (PMC11026393; doi:10.1038/s41420-024-01950-3)
Supplement: Supplementary file 4 — Table S3 [file 41420_2024_1950_MOESM4_ESM.xlsx]

## Sheet: R values
Drug	PRISM vs GDSC	PRISM vs CTRP	GDSC vs CTRP
CABOZANTINIB	0.155672	0.168612	0.338471
VINCRISTINE	0.306543	0.245101	0.651112
GEFITINIB	0.368324	0.353643	0.297234
ETOPOSIDE	0.346474	0.311522	0.325764
ALISERTIB	0.319381	0.355714	0.514176
JQ1	0.0417391	0.276323	0.709274
SORAFENIB	0.128826	0.102469	0.277235
DASATINIB	0.475414	0.424561	0.651466
DOXORUBICIN	0.172264	0.104595	0.264165
OLAPARIB	0.162192	0.166291	0.203849
RUXOLITINIB	0.0373757	0.181553	0.306905
ADAVOSERTIB	0.243429	0.154134	0.512292
AXITINIB	0.436364	0.234199	0.451624
PANOBINOSTAT	-0.0309259	-0.0800909	0.508782
PACLITAXEL	0.115037	0.274328	0.220928
BOSUTINIB	0.333781	0.283996	0.354566
FLUOROURACIL	0.208665	0.184177	0.510276
CRIZOTINIB	0.0566171	0.0866218	0.203181
DACTOLISIB	0.16044	0.127417	0.402912

## Sheet: p values
Drug	PRISM vs GDSC	PRISM vs CTRP	GDSC vs CTRP
CABOZANTINIB	0.00395531	0.000303107	2.46035e-13
VINCRISTINE	3.10466e-08	4.71283e-08	3.23494e-53
GEFITINIB	2.2413e-08	2.21788e-15	2.899e-07
ETOPOSIDE	1.66016e-11	3.589e-12	3.51629e-13
ALISERTIB	2.98469e-08	2.24156e-15	2.6766e-27
JQ1	0.846452	5.99317e-10	7.9347e-06
SORAFENIB	0.0201696	0.0266472	3.90824e-09
DASATINIB	1.77376e-17	2.20434e-22	4.12746e-48
DOXORUBICIN	0.00104884	0.021913	2.57458e-09
OLAPARIB	0.0047186	0.000276695	4.18387e-05
RUXOLITINIB	0.634682	7.15388e-05	3.33079e-06
ADAVOSERTIB	1.20801e-05	0.000876286	5.18042e-29
AXITINIB	0.0479694	3.07336e-07	0.0205567
PANOBINOSTAT	0.552103	0.0815262	1.79071e-34
PACLITAXEL	0.0619769	2.02382e-09	1.79999e-05
BOSUTINIB	7.60944e-10	3.17212e-10	3.73881e-14
FLUOROURACIL	0.000409731	7.08363e-05	1.65806e-27
CRIZOTINIB	0.420056	0.0592343	0.00080249
DACTOLISIB	0.003473	0.018406	3.72922e-14
