# Supplementary material for: Improving the power of drug toxicity measurements by quantitative nuclei imaging
Source: Cell Death Discov. 2024 Apr 18;10:181. doi: 10.1038/s41420-024-01950-3 (PMC11026393; doi:10.1038/s41420-024-01950-3)
Supplement: Supplementary file 5 — Table S4 [file 41420_2024_1950_MOESM5_ESM.xlsx]

## Sheet: Sheet1
Cell	Drug	Conc	pval	diff	padj	valid
H1299	BELINOSTAT	5	0.0001554	1.19127	0.00074003	true
SH-SY5Y	PANOBINOSTAT	250	3.65846e-05	1.18561	0.000282387	true
SH-SY5Y	PANOBINOSTAT	500	3.65846e-05	1.1625	0.000282387	true
SK-OV-3	PANOBINOSTAT	100	3.65846e-05	1.15955	0.000282387	true
SK-OV-3	PANOBINOSTAT	500	3.65846e-05	1.13112	0.000282387	true
SK-OV-3	PANOBINOSTAT	50	3.65846e-05	1.11603	0.000282387	true
SK-OV-3	PANOBINOSTAT	250	3.65846e-05	1.10483	0.000282387	true
SH-SY5Y	PANOBINOSTAT	100	3.65846e-05	1.09482	0.000282387	true
SK-OV-3	DOXORUBICIN	2500	3.65846e-05	0.930195	0.000282387	true
H1299	PANOBINOSTAT	500	3.65846e-05	0.923082	0.000282387	true
LN-18	DOXORUBICIN	2500	3.65846e-05	0.898888	0.000282387	true
H1299	PANOBINOSTAT	250	3.65846e-05	0.886269	0.000282387	true
H1299	PANOBINOSTAT	100	3.65846e-05	0.863585	0.000282387	true
H1299	BELINOSTAT	2.5	0.0001554	0.85414	0.00074003	true
SH-SY5Y	PANOBINOSTAT	50	3.65846e-05	0.782952	0.000282387	true
H1299	PANOBINOSTAT	25	1.58768e-05	0.737583	0.000282387	true
H1299	PANOBINOSTAT	50	3.65846e-05	0.733128	0.000282387	true
SK-OV-3	DASATINIB	1000	3.65846e-05	0.636128	0.000282387	true
H1299	JQ1	10	0.0021645	0.624586	0.00704785	true
SK-OV-3	DASATINIB	100	5.54819e-05	0.606091	0.000370379	true
H1299	17-DMAG	500	0.0001554	0.571142	0.00074003	true
H1299	GELDANAMYCIN	100	0.0001554	0.566938	0.00074003	true
H1299	PACLITAXEL	1000	0.0029526	0.565731	0.00900362	true
H1299	17-DMAG	50	0.0001554	0.564964	0.00074003	true
SK-OV-3	DASATINIB	2500	5.54819e-05	0.551464	0.000370379	true
H1299	17-DMAG	100	0.0001554	0.537844	0.00074003	true
H1299	GELDANAMYCIN	50	0.0001554	0.532301	0.00074003	true
H1299	JQ1	5	0.0021645	0.532021	0.00704785	true
SK-OV-3	DASATINIB	250	3.65846e-05	0.528194	0.000282387	true
LN-18	PANOBINOSTAT	250	3.65846e-05	0.528126	0.000282387	true
LN-18	PANOBINOSTAT	500	0.000123346	0.493877	0.000725391	false
LN-18	PANOBINOSTAT	100	3.65846e-05	0.490838	0.000282387	false
H1299	BELINOSTAT	1	0.0001554	0.490792	0.00074003	false
LN-18	PANOBINOSTAT	50	3.65846e-05	0.458646	0.000282387	false
H1299	JQ1	1	0.0021645	0.441288	0.00704785	false
H1299	GELDANAMYCIN	500	0.0001554	0.434998	0.00074003	false
H1299	PANOBINOSTAT	10	3.65846e-05	0.430166	0.000282387	false
H1299	PACLITAXEL	100	0.194872	0.373531	0.293496	false
H1299	JQ1	0.5	0.004329	0.366642	0.0125796	false
LN-18	DOXORUBICIN	1000	3.65846e-05	0.361452	0.000282387	false
H1299	GELDANAMYCIN	25	0.0018648	0.304518	0.00658009	false
H1299	17-DMAG	25	0.013986	0.269818	0.0319865	false
SK-OV-3	PANOBINOSTAT	10	0.000246206	0.268833	0.00110569	false
SK-OV-3	ETOPOSIDE	20	0.000401828	0.265503	0.00174125	false
SK-OV-3	DOXORUBICIN	1000	3.65846e-05	0.251792	0.000282387	false
H1299	RSL3	500	0.0104118	0.231132	0.024728	false
H1299	BELINOSTAT	0.5	0.004662	0.230696	0.0129384	false
H1299	CRIZOTINIB	10	0.0498834	0.228069	0.100994	false
H1299	PIM447	25	0.000621601	0.226855	0.00251697	false
LN-18	PANOBINOSTAT	10	3.65846e-05	0.219669	0.000282387	false
H1299	DOXORUBICIN	2500	3.65846e-05	0.218246	0.000282387	false
H1299	ETOPOSIDE	5	4.69487e-05	0.205812	0.000331324	false
SH-SY5Y	DOXORUBICIN	2500	0.000114611	0.201809	0.000690461	false
H1299	CRIZOTINIB	5	0.0104118	0.193909	0.024728	false
H1299	DACTOLISIB	50	0.160528	0.191064	0.25417	false
H1299	ETOPOSIDE	20	4.69487e-05	0.189472	0.000331324	false
H1299	BELINOSTAT	0.25	0.0206682	0.186345	0.0459914	false
SH-SY5Y	DASATINIB	1000	3.65846e-05	0.177536	0.000282387	false
H1299	RAPAMYCIN	10	0.0498834	0.177272	0.100994	false
H1299	JQ1	0.1	0.132035	0.176492	0.223374	false
H1299	DASATINIB	1000	0.000155796	0.166996	0.00074003	false
H1299	DASATINIB	2500	0.00135394	0.163121	0.00491799	false
H1299	AXITINIB	5	0.004662	0.159352	0.0129384	false
SK-OV-3	ETOPOSIDE	10	0.000992312	0.159289	0.00389049	false
H1299	ALISERTIB	500	0.328205	0.158646	0.463238	false
H1299	DACTOLISIB	10	0.160528	0.157849	0.25417	false
H1299	DACTOLISIB	100	0.234499	0.156875	0.348923	false
SH-SY5Y	DASATINIB	2500	3.65846e-05	0.156495	0.000282387	false
H1299	AXITINIB	20	0.0010878	0.156268	0.00413979	false
SH-SY5Y	DOXORUBICIN	1000	0.000194929	0.155386	0.000897257	false
H1299	ETOPOSIDE	10	0.000196161	0.152742	0.000897257	false
H1299	ETOPOSIDE	0.5	0.156863	0.146617	0.25417	false
H1299	AXITINIB	10	0.004662	0.140061	0.0129384	false
H1299	STAUROSPORINE	500	0.104895	0.137569	0.189117	false
H1299	PIM447	10	0.0540793	0.137421	0.108598	false
SH-SY5Y	DASATINIB	250	3.65846e-05	0.136742	0.000282387	false
H1299	ALISERTIB	1000	0.194872	0.136354	0.293496	false
H1299	PACLITAXEL	50	0.382284	0.13411	0.513175	false
SK-OV-3	DOXORUBICIN	250	0.0020095	0.132572	0.00689372	false
SH-SY5Y	PANOBINOSTAT	10	3.65846e-05	0.130425	0.000282387	false
SK-OV-3	DOXORUBICIN	100	0.060602	0.130419	0.118799	false
SK-OV-3	5-AZACITIDINE	10	0.00110618	0.125883	0.00413979	false
H1299	5-AZACITIDINE	10	0.0020095	0.125228	0.00689372	false
H1299	5-AZACITIDINE	5	0.000308045	0.123277	0.0013587	false
H1299	RSL3	1000	0.234499	0.12062	0.348923	false
H1299	RUXOLITINIB	25	0.694328	0.11517	0.808957	false
H1299	DOXORUBICIN	100	0.00354984	0.112022	0.010564	false
SK-OV-3	DASATINIB	25	0.0120228	0.111296	0.0277536	false
SH-SY5Y	DASATINIB	100	3.65846e-05	0.110673	0.000282387	false
H1299	5-AZACITIDINE	20	0.060602	0.108639	0.118799	false
H1299	ETOPOSIDE	2.5	0.000900936	0.107904	0.00358921	false
H1299	ADAVOSERTIB	0.5	0.130381	0.107521	0.222097	false
SK-OV-3	5-AZACITIDINE	20	0.00616666	0.105039	0.0160333	false
SH-SY5Y	5-AZACITIDINE	10	7.65829e-05	0.0990587	0.000485025	false
LN-18	GEFITINIB	1	0.00110618	0.0989551	0.00413979	false
H1299	17-DMAG	5	0.382284	0.0988139	0.513175	false
SH-SY5Y	ETOPOSIDE	20	3.65846e-05	0.0983239	0.000282387	false
H1299	PIM447	2.5	0.0829837	0.0956088	0.156465	false
H1299	ETOPOSIDE	1	0.00510791	0.0920597	0.0137136	false
SH-SY5Y	5-AZACITIDINE	20	9.73457e-05	0.0900782	0.00060111	false
H1299	RUXOLITINIB	1	0.720901	0.0875945	0.809361	false
H1299	STAUROSPORINE	100	0.130381	0.0872857	0.222097	false
H1299	TALAZOPARIB	25	0.0938617	0.0862736	0.174315	false
SH-SY5Y	DOXORUBICIN	250	0.00216857	0.0862149	0.00704785	false
SH-SY5Y	GEFITINIB	20	4.69487e-05	0.0859983	0.000331324	false
H1299	RSL3	100	0.130381	0.084422	0.222097	false
SK-OV-3	GEFITINIB	20	0.0404041	0.0836213	0.0852976	false
SK-OV-3	GEFITINIB	10	0.0782522	0.0830551	0.151002	false
H1299	DOXORUBICIN	1000	0.0120228	0.0825967	0.0277536	false
SH-SY5Y	ETOPOSIDE	5	3.65846e-05	0.0774532	0.000282387	false
H1299	RAPAMYCIN	25	0.328205	0.0760628	0.463238	false
LN-18	DASATINIB	250	0.000592042	0.0753932	0.00247855	false
SH-SY5Y	ETOPOSIDE	10	7.65829e-05	0.0737917	0.000485025	false
H1299	DASATINIB	250	0.0101931	0.0693033	0.024728	false
H1299	5-AZACITIDINE	1	0.0350891	0.0691283	0.0753653	false
LN-18	ETOPOSIDE	10	0.00165204	0.0688312	0.00591382	false
H1299	DACTOLISIB	250	0.441803	0.0683658	0.553935	false
H1299	GEFITINIB	20	0.060602	0.0679489	0.118799	false
H1299	RAPAMYCIN	50	0.441803	0.0673595	0.553935	false
H1299	5-AZACITIDINE	2.5	0.193931	0.0657107	0.293496	false
H1299	OLAPARIB	25	0.194872	0.0632662	0.293496	false
SH-SY5Y	GEFITINIB	10	0.00609895	0.0545795	0.016026	false
SK-OV-3	ETOPOSIDE	1	0.126022	0.0528278	0.222097	false
SK-OV-3	5-AZACITIDINE	5	0.236584	0.0516745	0.349918	false
H1299	CABOZANTINIB	10	0.43512	0.0490953	0.553935	false
LN-18	ETOPOSIDE	5	0.00294565	0.0488693	0.00900362	false
LN-18	ETOPOSIDE	20	0.00135394	0.0487378	0.00491799	false
SH-SY5Y	5-AZACITIDINE	5	0.00354984	0.048632	0.010564	false
H1299	DOXORUBICIN	250	0.193931	0.0483945	0.293496	false
H1299	ADAVOSERTIB	0.1	0.328205	0.0483138	0.463238	false
LN-18	DASATINIB	1000	0.00861556	0.0481671	0.0212804	false
LN-18	5-AZACITIDINE	10	0.00510791	0.0473747	0.0137136	false
SH-SY5Y	5-AZACITIDINE	1	0.000592042	0.0450906	0.00247855	false
LN-18	DOXORUBICIN	250	0.00725995	0.0434453	0.0181132	false
SH-SY5Y	ETOPOSIDE	2.5	0.00243673	0.0420261	0.00781654	false
H1299	RSL3	25	0.573737	0.0418801	0.691284	false
H1299	PIM447	5	0.441803	0.0408783	0.553935	false
H1299	RAPAMYCIN	250	1	0.0405837	1	false
H1299	TALAZOPARIB	1	0.181152	0.0403153	0.284997	false
LN-18	ETOPOSIDE	2.5	0.00609895	0.0400113	0.016026	false
H1299	CABOZANTINIB	5	0.724165	0.0398163	0.809361	false
H1299	CABOZANTINIB	0.5	0.621601	0.0393647	0.741717	false
H1299	AXITINIB	2.5	0.505361	0.039349	0.624121	false
SH-SY5Y	DASATINIB	25	0.0225761	0.0390626	0.0497883	false
SH-SY5Y	5-AZACITIDINE	2.5	0.00426476	0.0372572	0.0125404	false
H1299	OLAPARIB	10	0.278632	0.0357042	0.404837	false
SH-SY5Y	GEFITINIB	1	0.0193733	0.0354761	0.043901	false
LN-18	5-AZACITIDINE	2.5	0.0262294	0.035336	0.0573333	false
H1299	SORAFENIB	1	0.645377	0.0342019	0.759086	false
LN-18	ETOPOSIDE	1	0.0120228	0.0338106	0.0277536	false
H1299	CRIZOTINIB	0.25	0.95913	0.0337417	0.983009	false
H1299	GEFITINIB	10	0.402504	0.032947	0.537397	false
SK-OV-3	GEFITINIB	5	0.370844	0.0329083	0.513175	false
H1299	GEFITINIB	2.5	0.285476	0.03025	0.412355	false
LN-18	5-AZACITIDINE	1	0.0463866	0.0299912	0.0962814	false
SH-SY5Y	GEFITINIB	5	0.00510791	0.0296969	0.0137136	false
LN-18	DASATINIB	25	0.0782522	0.0292397	0.151002	false
SH-SY5Y	GEFITINIB	2.5	0.0463866	0.0288421	0.0962814	false
H1299	DACTOLISIB	500	0.720901	0.0285908	0.809361	false
H1299	ADAVOSERTIB	1	0.382284	0.0270192	0.513175	false
LN-18	DASATINIB	100	0.193931	0.0216895	0.293496	false
LN-18	GEFITINIB	10	0.157213	0.0212389	0.25417	false
LN-18	5-AZACITIDINE	5	0.312321	0.0211114	0.448508	false
H1299	OLAPARIB	5	0.441803	0.0174425	0.553935	false
SH-SY5Y	ETOPOSIDE	1	0.157213	0.0162256	0.25417	false
LN-18	GEFITINIB	5	0.435731	0.0146784	0.553935	false
SK-OV-3	5-AZACITIDINE	1	0.97697	0.0139025	0.988982	false
H1299	DOXORUBICIN	25	0.795012	0.0123975	0.868794	false
H1299	DASATINIB	100	0.58336	0.0113517	0.699466	false
SH-SY5Y	DOXORUBICIN	100	0.716859	0.00950066	0.809361	false
SK-OV-3	ETOPOSIDE	5	0.665006	0.00916752	0.778466	false
LN-18	GEFITINIB	2.5	0.795012	0.00859151	0.868794	false
H1299	PIM447	1	0.95913	0.00842001	0.983009	false
H1299	ALISERTIB	250	1	0.00737363	1	false
H1299	TALAZOPARIB	5	0.878477	0.00616426	0.939324	false
SK-OV-3	GEFITINIB	1	0.930987	0.00611832	0.983009	false
H1299	TALAZOPARIB	10	0.878477	0.00510765	0.939324	false
H1299	RSL3	250	0.95913	0.0040651	0.983009	false
SK-OV-3	ETOPOSIDE	2.5	0.707454	0.00326789	0.809361	false
LN-18	GEFITINIB	20	1	0.00315184	1	false
LN-18	5-AZACITIDINE	20	0.97697	0.00194823	0.988982	false
SK-OV-3	DOXORUBICIN	25	0.885234	-0.0018469	0.942469	false
H1299	ADAVOSERTIB	2.5	0.95913	-0.00187421	0.983009	false
H1299	VINCRISTINE	100	0.798446	-0.00267278	0.868794	false
H1299	GEFITINIB	5	0.97697	-0.00342017	0.988982	false
H1299	DASATINIB	25	0.750832	-0.00394674	0.835385	false
H1299	SORAFENIB	10	0.95913	-0.0051018	0.983009	false
H1299	VINCRISTINE	25	0.720901	-0.0079186	0.809361	false
SK-OV-3	GEFITINIB	2.5	0.83986	-0.00967521	0.909848	false
H1299	RAPAMYCIN	2.5	0.878477	-0.0109087	0.939324	false
H1299	PACLITAXEL	25	0.798446	-0.0112489	0.868794	false
H1299	OLAPARIB	2.5	0.490842	-0.0147233	0.612314	false
H1299	OLAPARIB	1	0.335664	-0.0150643	0.471074	false
LN-18	DOXORUBICIN	25	0.140955	-0.0169562	0.235243	false
LN-18	DOXORUBICIN	100	0.112351	-0.0175449	0.201092	false
H1299	SORAFENIB	2.5	0.573737	-0.0184224	0.691284	false
H1299	RUXOLITINIB	5	0.95913	-0.0185225	0.983009	false
H1299	GEFITINIB	1	0.707454	-0.0187271	0.809361	false
H1299	GELDANAMYCIN	5	0.720901	-0.0197197	0.809361	false
SH-SY5Y	DOXORUBICIN	25	0.373378	-0.0232092	0.513175	false
H1299	ALISERTIB	10	0.95913	-0.0234964	0.983009	false
H1299	TALAZOPARIB	2.5	0.278632	-0.0274918	0.404837	false
H1299	ALISERTIB	50	0.95913	-0.0295198	0.983009	false
H1299	AXITINIB	1	0.120591	-0.0323629	0.214287	false
H1299	ADAVOSERTIB	5	0.573737	-0.0334891	0.691284	false
H1299	PACLITAXEL	10	0.720901	-0.0339475	0.809361	false
H1299	SCH772984	5	0.573737	-0.0355259	0.691284	false
SK-OV-3	5-AZACITIDINE	2.5	0.140955	-0.0364336	0.235243	false
H1299	CRIZOTINIB	2.5	0.382284	-0.0386749	0.513175	false
H1299	FLUOROURACIL	2.5	0.645377	-0.0395295	0.759086	false
H1299	RUXOLITINIB	2.5	0.382284	-0.0461663	0.513175	false
H1299	BOSUTINIB	20	0.160528	-0.0501791	0.25417	false
LN-18	DASATINIB	2500	0.0998774	-0.0509307	0.184102	false
H1299	PALBOCICLIB	10	0.278632	-0.0594373	0.404837	false
H1299	CABOZANTINIB	2.5	0.792208	-0.0701153	0.868794	false
H1299	FLUOROURACIL	10	0.441803	-0.0707308	0.553935	false
H1299	FLUOROURACIL	25	0.505361	-0.070859	0.624121	false
H1299	FLUOROURACIL	1	0.382284	-0.0722676	0.513175	false
H1299	VINCRISTINE	10	0.645377	-0.0782795	0.759086	false
H1299	PD0325901	0.05	0.0829837	-0.0791133	0.156465	false
H1299	SCH772984	0.1	0.441803	-0.0834613	0.553935	false
H1299	SORAFENIB	5	0.104895	-0.0837105	0.189117	false
H1299	VINCRISTINE	250	0.441803	-0.0898945	0.553935	false
H1299	SCH772984	0.05	0.160528	-0.0925683	0.25417	false
H1299	PALBOCICLIB	5	0.0829837	-0.0956686	0.156465	false
H1299	RUXOLITINIB	10	0.441803	-0.0962983	0.553935	false
H1299	BOSUTINIB	2.5	0.130381	-0.0970632	0.222097	false
H1299	FLUOROURACIL	5	0.441803	-0.107386	0.553935	false
H1299	CRIZOTINIB	1	0.160528	-0.111404	0.25417	false
H1299	STAUROSPORINE	5	0.0498834	-0.112727	0.100994	false
H1299	PD0325901	0.1	0.0379176	-0.113737	0.0807384	false
H1299	CABOZANTINIB	1	0.555556	-0.122447	0.682698	false
H1299	SCH772984	0.25	0.130381	-0.13001	0.222097	false
H1299	SCH772984	1	0.104895	-0.130546	0.189117	false
H1299	BOSUTINIB	1	0.0281274	-0.134312	0.0609428	false
H1299	SORAFENIB	25	0.43512	-0.155159	0.553935	false
H1299	PALBOCICLIB	0.1	0.0029526	-0.156334	0.00900362	false
H1299	VINCRISTINE	2.5	0.194872	-0.16533	0.293496	false
H1299	BOSUTINIB	5	0.00699301	-0.165703	0.0176252	false
H1299	STAUROSPORINE	25	0.0206682	-0.170245	0.0459914	false
H1299	PD0325901	0.25	0.00699301	-0.172301	0.0176252	false
H1299	PD0325901	1	0.0029526	-0.174239	0.00900362	false
H1299	STAUROSPORINE	10	0.0104118	-0.184642	0.024728	false
H1299	PALBOCICLIB	1	0.0938617	-0.190219	0.174315	false
H1299	PD0325901	5	0.004662	-0.199473	0.0129384	false
H1299	BOSUTINIB	0.25	0.00699301	-0.20225	0.0176252	false
H1299	PALBOCICLIB	0.5	0.000621601	-0.266334	0.00251697	false
